# Supplementary material for: Reducing Threading Dislocations of Single-Crystal Diamond via In Situ Tungsten Incorporation
Source: Materials (Basel). 2022 Jan 7;15(2):444. doi: 10.3390/ma15020444 (PMC8778734; doi:10.3390/ma15020444)
Supplement: Supplementary file 1 [file materials-15-00444-s001.zip]

Archive with 1 entries (1 files):
- materials-1491063-supplementary.pdf
